# Supplementary material for: A Comprehensive Physiologically Based Pharmacokinetic Framework of Ofloxacin: Predicting Disposition in Renal Impairment
Source: Pharmaceutics. 2025 Sep 20;17(9):1224. doi: 10.3390/pharmaceutics17091224 (PMC12473801; doi:10.3390/pharmaceutics17091224)
Supplement: Supplementary file 1 [file pharmaceutics-17-01224-s001.zip]

Archive with 1 entries (1 files):
- pharmaceutics-3809078-supplementary.pdf
